# Supplementary material for: Inactivated vaccine injection and immunoglobulin G levels related to severe coronavirus disease 2019 (Delta) pneumonia in Xi’an, China: A single-centered, retrospective, observational study
Source: Front Cell Infect Microbiol. 2022 Aug 23;12:933100. doi: 10.3389/fcimb.2022.933100 (PMC9446153; doi:10.3389/fcimb.2022.933100)
Supplement: Supplementary file 1 [file Table_1.xls]

## Sheet: Sheet1
Table S1 Baseline characteristics by age.
Characteristic		Less than 18 year old		18-60 years old		over 60 years old		total, n=661		p value
		74	0.111952	514	0.77761	73	0.110439
Sex
	Female	34	0.459459	244	0.474708	41	0.561644	319	0.482602	0.347582
	Male	40	0.540541	270	0.525292	32	0.438356	342	0.517398
Clinical classification
	Mild	56	0.756757	149	0.289883	10	0.136986	215	0.325265	<0.001
	Moderate	18	0.243243	363	0.706226	55	0.753425	436	0.659607
	Severe	0	0	2	0.00389105	3	0.0410959	5	0.0075643
	Critical	0	0	0	0	5	0.0684932	5	0.0075643
Vaccine
	unvaccine	26	0.351351	46	0.0894942	16	0.219178	88	0.133132	<0.001
	partially	17	0.22973	20	0.0389105	1	0.0136986	38	0.0574887
	full	31	0.418919	400	0.77821	54	0.739726	485	0.733737
	booster	0	0	48	0.0933852	2	0.0273973	50	0.075643
Symptoms during illness
	fever	29	0.391892	243	0.472763	38	0.520548	310	0.468986	0.275983
	Fatigue or muscle weakness	14	0.189189	69	0.134241	15	0.205479	98	0.14826	0.159272
	sore_throat	19	0.256757	245	0.476654	27	0.369863	291	0.440242	<0.001
	cough	34	0.459459	325	0.632296	56	0.767123	415	0.627837	<0.001
	expectoration	13	0.175676	178	0.346304	38	0.520548	229	0.346445	<0.001
	Nasal congestion and/or rhinorrhea	15	0.202703	140	0.272374	11	0.150685	166	0.251135	0.0480161
	impaired_smell_taste	3	0.0405405	87	0.169261	7	0.0958904	97	0.146747	0.00593167
	headache	2	0.027027	41	0.0797665	3	0.0410959	46	0.0695915	0.148975
	diarrhea	2	0.027027	21	0.040856	11	0.150685	34	0.0514372	<0.001
	Dyspnea	0	0	54	0.105058	17	0.232877	71	0.107413	<0.001
	Asymptomatic	7	0.0945946	18	0.0350195	2	0.0273973	27	0.0408472	0.0441812
Outcome, n (%)
	Supplemental oxygen	2	0.027027	36	0.0700389	8	0.109589	46	0.0695915	0.144001
	Intensive care unit admission	0	0	22	0.0428016	16	0.219178	38	0.0574887	<0.001
Conversiontime, days,Median(IQR)		16.00（14.00-20.00）		18.00（15.00-21.00）		20.00（15.00-24.00）		18.00（15.00-22.00）		0.00369263
BMI,Median(IQR)		23.05（20.48-25.61）		23.05（20.48-25.61）		23.05（20.48-25.61）		23.05（20.48-25.61）		<0.001
Last Injection time,day		28.5(0-124.3)		175.0(122.8-188.0)		149.0(25.5-184.0)		151.0(67.5-186.0)		<0.001
Underlying disease
	diabetes	0	0	9	0.0175097	3	0.0410959	12	0.0181543	<0.001
	hypertension	0	0	27	0.0525292	27	0.369863	54	0.0816944
	coronary heart disease	0	0	1	0.00194553	8	0.109589	9	0.0136157
	chronic hepatitis	0	0	14	0.0272374	0	0	14	0.02118
	other immune diseases	2	0.027027	6	0.0116732	2	0.0273973	10	0.0151286
	Lung disease	0	0	8	0.0155642	0	0	8	0.0121029
	tumor	0	0	2	0.004	3	0.041	5	0.008
Chest CT on Admission
	Unilateral lesion	21	0.283784	106	0.206226	4	0.0547945	131	0.198185	<0.001
	Bilateral lesions	15	0.202703	351	0.682879	68	0.931507	434	0.656581
Last injection time: days from the last vaccination to the first day of diagnosis.
