# Supplementary material for: Inactivated vaccine injection and immunoglobulin G levels related to severe coronavirus disease 2019 (Delta) pneumonia in Xi’an, China: A single-centered, retrospective, observational study
Source: Front Cell Infect Microbiol. 2022 Aug 23;12:933100. doi: 10.3389/fcimb.2022.933100 (PMC9446153; doi:10.3389/fcimb.2022.933100)
Supplement: Supplementary file 3 [file Table_3.xls]

## Sheet: Sheet2
Table S3 Baseline characteristics by vaccine doses and comorbidities.
Variables		Vaccine of Non-morbidities												Vaccine of Co-morbidities											p value
		unvaccine, n=41		partially,n=17		full, n=376		booster,n=44		total, n=478		p value		unvaccine, n=19		partially, n=4		full, n=73		booster, n=6		total, n=102		p value
	Female	24	0.585366	6	0.352941	187	0.49734	21	0.477273	238	0.497908	0.43		7	0.368421	2	0.5	29	0.39726	2	0.333333	40	0.392157	0.953	0.052
	Male	17	0.414634	11	0.647059	189	0.50266	23	0.522727	240	0.502092			12	0.631579	2	0.5	44	0.60274	4	0.666667	62	0.607843
Clinical classification
	Mild	7	0.170732	9	0.529412	102	0.271277	22	0.5	140	0.292887	<0.001		2	0.105263	0	0	13	0.178082	3	0.5	18	0.176471	<0.001	<0.001
	Moderate	33	0.804878	8	0.470588	274	0.728723	21	0.477273	336	0.702929			12	0.631579	4	1	57	0.780822	3	0.5	76	0.745098
	Severe	1	0.0243902	0	0	0	0	1	0.0227273	2	0.0041841			3	0.157895	0	0	0	0	0	0	3	0.0294118
	Critical	0	0	0	0	0	0	0	0	0	0			2	0.105263	0	0	3	0.0410959	0	0	5	0.0490196
Symptoms during illness
	fever	25	0.595238	9	0.529412	178	0.469657	17	0.386364	229	0.479079	0.209		12	0.6	1	0.25	35	0.466667	1	0.166667	49	0.480392	0.175	0.981
	Fatigue or muscle weakness	3	0.0714286	5	0.294118	50	0.131926	3	0.0681818	61	0.127615	0.078		7	0.35	1	0.25	13	0.173333	1	0.166667	22	0.215686	0.342	0.021
	sore_throat	19	0.452381	10	0.588235	173	0.456464	23	0.522727	226	0.472803	0.679		7	0.35	2	0.5	30	0.4	5	0.833333	44	0.431373	0.216	0.446
	cough	28	0.666667	12	0.705882	245	0.646438	29	0.659091	314	0.656904	0.95		11	0.55	3	0.75	48	0.64	2	0.333333	64	0.627451	0.399	0.571
	expectoration	17	0.404762	5	0.294118	138	0.364116	13	0.295455	173	0.361925	0.633		3	0.15	2	0.5	37	0.493333	0	0	42	0.411765	0.007	0.329903
	Nasal congestion and/or rhinorrhea	6	0.142857	5	0.294118	102	0.269129	13	0.295455	126	0.263598	0.344		3	0.15	1	0.25	15	0.2	4	0.666667	23	0.22549	0.061	0.424
	impaired_smell_taste	7	0.166667	2	0.117647	63	0.166227	5	0.113636	77	0.161088	0.773		4	0.2	2	0.5	10	0.133333	0	0	16	0.156863	0.151	0.916
	headache	5	0.119048	0	0	30	0.0791557	0	0	35	0.0732218	0.09		1	0.05	0	0	8	0.106667	0	0	9	0.0882353	0.640684	0.603
	diarrhea	3	0.0714286	1	0.0588235	14	0.0369393	0	0	18	0.0376569	0.339		5	0.25	0	0	9	0.12	0	0	14	0.137255	0.235	<0.001
	Dyspnea	9	0.214286	1	0.0588235	37	0.0976253	5	0.113636	52	0.108787	0.109		2	0.1	2	0.5	14	0.186667	0	0	18	0.176471	0.176	0.057
	Asymptomatic	1	0.0238095	0	0	10	0.0263852	4	0.0909091	15	0.0313808	0.11		1	0.05	0	0	4	0.0533333	0	0	5	0.0490196	0.903	0.375
Outcome
	Supplemental oxygen	6	0.146341	2	0.117647	21	0.0558511	4	0.0909091	33	0.0690377	0.123		4	0.210526	1	0.25	5	0.0684932	0	0	11	0.107843	0.162	0.31
	Intensive care unit admission	4	0.097561	0	0	17	0.0452128	1	0.0227273	22	0.0460251	0.278		6	0.315789	1	0.25	8	0.109589	0	0	16	0.156863	0.09	<0.001
Conversiontime, days,Median(IQR)		19.00(16.50-21.50)		18.00(15.00-22.00)		18.00(15.00-22.00)		16.00(13.50-19.00)		23.15(20.80-25.52)		0.013		24.25(22.10-27.34)		23.74(21.59-32.68)		24.84(22.54-27.39)		25.73(23.12-29.73)		24.76(22.60-27.37)		0.804	0.216
BMI,Median(IQR)		22.86(20.43-25.76)		22.92(20.15-24.22)		23.15(20.94-25.51)		23.81(21.17-26.11)		18.00(15.00-22.00)		0.805		19.00(15.00-22.00)		23.50(18.50-30.50)		19.00(15.00-22.00)		15.50(14.00-25.00)		19.00(15.00-23.00)		0.472	<0.001
Chest CT on Admission
	Unilateral lesion	4	0.097561	6	0.352941	74	0.196809	15	0.340909	99	0.207113	0.00335127		1	0.0526316	0	0	8	0.109589	2	0.333333	11	0.107843	0.271	0.014
	Bilateral lesions	35	0.853659	9	0.529412	266	0.707447	20	0.454545	330	0.690377			17	0.894737	4	1	58	0.794521	4	0.666667	83	0.813725
